# Supplementary material for: Genetic and phenotypic analyses reveal major quantitative loci associated to fruit size and shape traits in a non-flat peach collection (P. persica L. Batsch)
Source: Hortic Res. 2021 Nov 1;8:232. doi: 10.1038/s41438-021-00661-5 (PMC8558339; doi:10.1038/s41438-021-00661-5)
Supplement: Supplementary file 2 — Supplemental File 2 [file 41438_2021_661_MOESM2_ESM.xlsx]

## Sheet: dataset1
Accession	genetic	skin	flat/	2018										2019										average
	group	hairiness	non-flat	w	d	h	SHL	SHT	Fs	a	DCh	HST	STL	w	d	h	SHL	SHT	Fs	a	DCh	HST	STL	SHL	SHT	Fs	a	DCh	HST	STL
191RXXIII24	2	P	non-flat	69.7	67.5	70.0	1.00	1.03	68.6					68.7	65.1	67.0	1.02	1.05	66.9	77.4	1.32	9.98	1.35	1.01	1.04	67.7	77.40	1.32	9.98	1.35
Sel. C12	ADM	P	non-flat	72.2	61.6	61.0	1.18	1.17	66.9	101.81	4.4	7.79	1.11	69.4	65.9	64.3	1.08	1.05	67.6	80.98	2.48	10.23	1.26	1.13	1.11	67.3	91.39	3.44	9.01	1.18
A219	2	P	non-flat	71.3	69.7	66.6	1.07	1.02	70.5	104.47	2.11	10.06	1.06	74.6	71.8	68.8	1.08	1.04	73.2	102.29	1.57	9.29	1.04	1.08	1.03	71.9	103.38	1.84	9.67	1.05
A9	2	P	non-flat	69.0	67.1	66.7	1.03	1.03	68.1	91.26	5.4	10	1.03	73.8	71.9	69.8	1.06	1.03	72.8	93.45	5.12	10.65	1.02	1.05	1.03	70.4	92.35	5.26	10.32	1.03
ALICECOL	ADM	N	non-flat	65.0	64.4	62.5	1.04	1.01	64.7					64.4	63.8	66.3	0.97	1.01	64.1					1.01	1.01	64.4
ALITOP	1	N	non-flat	74.6	72.7	77.3	0.97	1.03	73.6	97.89	5.1	10.65	1.13	75.4	70.7	77.1	0.98	1.07	73.1	76.89	2.83	10.09	1.2	0.97	1.05	73.4	87.39	3.96	10.37	1.17
ALMA	1	N	non-flat	72.5	70.9	70.8	1.02	1.02	71.7	101.15	2.85	8.64	1.1	78.0	74.4	76.5	1.02	1.05	76.2	95.29	2.43	8.13	1.11	1.02	1.04	74.0	98.22	2.64	8.38	1.10
AMARILLO DE AGOSTO	2	P	non-flat	60.9	59.3	58.1	1.05	1.03	60.1	101.86	1.7	8.25	1.01	61.8	61.2	61.0	1.01	1.01	61.5					1.03	1.02	60.8	101.86	1.70	8.25	1.01
ANGELO MARZOCCHELLA	2	N*	non-flat	66.9	63.0	56.7	1.18	1.06	64.9					70.2	67.7	60.4	1.16	1.04	68.9					1.17	1.05	66.9
ANTONY	1	N	non-flat	66.2	68.9	70.1	0.94	0.96	67.5	98.86	2.65	7.53	1.1	72.3	71.8	74.9	0.97	1.01	72.1	72.87	3.52	9.75	1.27	0.95	0.98	69.8	85.86	3.09	8.64	1.19
AZURITE	1	P	non-flat	70.4	72.3	64.9	1.09	0.97	71.4	103.88	3.77	11.86	1.15	75.4	73.4	72.3	1.04	1.03	74.4					1.06	1.00	72.9	103.88	3.77	11.86	1.15
BEIJING	2	P	non-flat	68.4	65.9	65.2	1.05	1.04	67.1	90.98	3.45	8.65	1.25	75.4	70.2	66.6	1.13	1.07	72.8	99.13	2.23	7.64	1.22	1.09	1.06	69.9	95.05	2.84	8.14	1.24
BELLA DI CESENA	2	P	non-flat	70.2	69.7	63.6	1.10	1.01	70.0	105.29	1.93	7.89	1.15	66.9	64.3	65.5	1.02	1.04	65.6	100.02	3.84	7.46	1.18	1.06	1.02	67.8	102.66	2.88	7.67	1.16
BELLA DI ROMA	2	P	non-flat	71.1	70.5	66.9	1.06	1.01	70.8	108.12	5.42	8.94	1.09	84.3	83.3	77.9	1.08	1.01	83.8					1.07	1.01	77.3	108.12	5.42	8.94	1.09
BIANCA DI SAN TOME	2	P	non-flat	76.4	76.0	66.9	1.14	1.01	76.2	111.75	3.75	9.16	1.08	81.3	75.7	69.9	1.16	1.07	78.5					1.15	1.04	77.4	111.75	3.75	9.16	1.08
BIG BANG	1	N	non-flat	70.7	67.7	63.0	1.12	1.05	69.2	90.15	5.8	8.36	1.04	70.7	65.7	68.0	1.04	1.08	68.2	92.96	5.93	8.75	1.28	1.08	1.06	68.7	91.56	5.87	8.55	1.16
BIG HAVEN	1	N	non-flat	72.0	69.5	71.8	1.00	1.04	70.7	92.59	3.17	8.1	1.21	69.7	66.9	69.4	1.00	1.04	68.3					1.00	1.04	69.5	92.59	3.17	8.10	1.21
BIG TOP	1	N	non-flat	73.6	71.2	73.8	1.00	1.03	72.4	104.53	4.06	7.89	1.21	70.6	67.2	68.4	1.03	1.05	68.9					1.01	1.04	70.6	104.53	4.06	7.89	1.21
BLAZING STAR	ADM	P	non-flat	70.1	69.9	59.1	1.19	1.00	70.0	110.27	3.19	9.16	1.11	67.2	68.3	61.5	1.09	0.98	67.8	117.95	3.58	8.09	1.19	1.14	0.99	68.9	114.11	3.38	8.62	1.15
BO02009003	ADM	P	non-flat	80.7	79.9	75.1	1.07	1.01	80.3					74.8	70.9	68.1	1.10	1.06	72.9					1.09	1.03	76.6
BO02009035	ADM	P	non-flat	72.4	70.5	64.4	1.12	1.03	71.5					79.1	76.7	68.5	1.16	1.03	77.9					1.14	1.03	74.7
BO02009066	ADM	P	non-flat	72.2	69.1	63.7	1.13	1.04	70.6	105.68	2.26	9.5	1.12	76.9	72.9	67.3	1.14	1.05	74.9	103.71	2.38	8.65	1.09	1.14	1.05	72.8	104.70	2.32	9.08	1.11
BO03001001	1	P	non-flat	68.2	69.4	70.7	0.96	0.98	68.8					71.4	68.6	67.7	1.06	1.04	70.0					1.01	1.01	69.4
BO03006008	1	N	non-flat	74.2	71.8	74.5	1.00	1.03	73.0	78.58	2.53	10.21	1.14	79.0	75.3	77.6	1.02	1.05	77.2	81.55	2.87	10.01	1.12	1.01	1.04	75.1	80.07	2.70	10.11	1.13
BO03008001	1	N	non-flat	72.6	71.3	69.7	1.04	1.02	72.0	80.85	4.41	11.48	1.18	70.4	68.0	69.5	1.01	1.04	69.2					1.03	1.03	70.6	80.85	4.41	11.48	1.18
BO04013002	2	P	non-flat	55.9	55.7	54.1	1.03	1.00	55.8	117.39	1.71	5.97	1.14	62.0	61.2	60.9	1.02	1.01	61.6					1.03	1.01	58.7	117.39	1.71	5.97	1.14
BO04015011	2	P	non-flat	62.6	63.3	59.5	1.05	0.99	62.9	93.37	6.21	9.94	1.05	69.7	69.4	63.8	1.09	1.00	69.6					1.07	1.00	66.2	93.37	6.21	9.94	1.05
BO04015012	2	P	non-flat	67.9	67.3	61.6	1.10	1.01	67.6	99.56	5.26	9.09	1.1	63.0	62.2	57.2	1.10	1.01	62.6					1.10	1.01	65.1	99.56	5.26	9.09	1.10
BO04015017	2	P	non-flat	59.4	61.3	55.6	1.07	0.97	60.3					63.1	61.7	57.1	1.11	1.02	62.4					1.09	1.00	61.4
BO04016176	ADM	P	non-flat	64.4	67.5	67.4	0.96	0.95	65.9					76.6	74.3	73.5	1.04	1.03	75.4					1.00	0.99	70.7
BO04018013	ADM	P	non-flat	67.1	66.6	60.2	1.11	1.01	66.8	106.21	3.19	7.9	1.17	67.3	67.4	58.4	1.15	1.00	67.3					1.13	1.00	67.1	106.21	3.19	7.90	1.17
BO04018016	2	P	non-flat	71.8	71.2	67.5	1.06	1.01	71.5	103.45	3.08	9.3	1.11	71.3	70.8	67.4	1.06	1.01	71.0					1.06	1.01	71.3	103.45	3.08	9.30	1.11
BO04019038	2	P	non-flat	69.0	69.9	64.8	1.06	0.99	69.5	107.67	2.88	7.09	1.14	71.2	70.8	67.1	1.06	1.01	71.0					1.06	1.00	70.2	107.67	2.88	7.09	1.14
BO04019078	2	P	non-flat	69.3	71.3	66.4	1.04	0.97	70.3	108.91	2.75	9.36	1.15	66.2	67.1	62.9	1.05	0.99	66.7					1.05	0.98	68.5	108.91	2.75	9.36	1.15
BO04019115	2	P	non-flat	70.0	70.0	63.9	1.09	1.00	70.0	120.48	3.04	7.98	1.08	71.1	70.1	64.4	1.10	1.01	70.6					1.10	1.01	70.3	120.48	3.04	7.98	1.08
BO04041014	ADM	N	non-flat	50.3	50.3	51.3	0.98	1.00	50.3	90.48	0.98	7.89	1.01	47.3	48.7	50.5	0.94	0.97	48.0					0.96	0.99	49.1	90.48	0.98	7.89	1.01
BO04047007	1	N	non-flat	74.6	74.3	75.7	0.99	1.00	74.5	95.12	6.93	11.26	1.12	77.7	71.8	79.6	0.98	1.08	74.8					0.98	1.04	74.6	95.12	6.93	11.26	1.12
BO04047106	1	N	non-flat	64.0	63.5	63.3	1.01	1.01	63.8					66.9	65.1	68.2	0.98	1.03	66.0					1.00	1.02	64.9
BO05003063	2	P	non-flat	66.3	70.2	65.6	1.01	0.94	68.3					68.7	67.5	65.0	1.06	1.02	68.1					1.03	0.98	68.2
BO05003073	2	P	non-flat	72.0	74.3	72.9	0.99	0.97	73.1					67.0	68.2	68.3	0.98	0.98	67.6					0.98	0.98	70.4
BO05020077	1	N	non-flat	68.8	70.9	67.6	1.02	0.97	69.8	69.21	3.16	12.54	1.11	64.5	66.4	62.4	1.03	0.97	65.5					1.03	0.97	67.7	69.21	3.16	12.54	1.11
BO05021034	ADM	P	non-flat	67.2	68.2	60.9	1.10	0.99	67.7	107.25	4.42	10.24	1.11	68.3	67.8	61.3	1.12	1.01	68.0					1.11	1.00	67.9	107.25	4.42	10.24	1.11
BO05027036	1	N	non-flat	73.5	74.3	72.3	1.02	0.99	73.9	90.85	3.09	11.01	1.09	70.5	67.7	67.7	1.04	1.04	69.1					1.03	1.02	71.5	90.85	3.09	11.01	1.09
BO05029010	1	N	non-flat	67.8	65.8	66.3	1.02	1.03	66.8	92.78	2.02	9.45	1.1	66.2	65.9	66.4	1.00	1.01	66.0					1.01	1.02	66.4	92.78	2.02	9.45	1.10
BO05030133	2	P	non-flat	69.8	68.4	67.8	1.03	1.02	69.1	81.35	5.05	13.77	1.08	68.4	67.0	67.6	1.01	1.02	67.7					1.02	1.02	68.4	81.35	5.05	13.77	1.08
BO05041018	ADM	P	non-flat	69.7	67.8	63.9	1.09	1.03	68.7	103.33	2.46	8.27	1.06	69.4	67.7	67.9	1.02	1.02	68.6					1.06	1.03	68.6	103.33	2.46	8.27	1.06
BO06006067	1	N	non-flat	62.3	59.1	59.3	1.05	1.05	60.7	109.45	2.43	9.27	1.12	61.0	60.1	59.9	1.02	1.01	60.6	76.89	1.34	8.13	1.26	1.03	1.03	60.6	93.17	1.89	8.70	1.19
BO06006070	1	N	non-flat	63.2	60.1	60.0	1.05	1.05	61.7	107.26	3.14	8.33	1.18	59.5	55.5	57.1	1.04	1.07	57.5	96.28	2.11	10.28	1.15	1.05	1.06	59.6	101.77	2.62	9.31	1.16
BO06021059	1	N	non-flat	70.6	67.0	64.2	1.10	1.05	68.8					73.6	69.4	71.9	1.02	1.06	71.5					1.06	1.06	70.2
BO06021138	1	N	non-flat	74.6	72.5	70.5	1.06	1.03	73.6					78.3	72.1	71.2	1.10	1.09	75.2					1.08	1.06	74.4
BO06021844	1	N	non-flat	70.3	69.4	70.7	0.99	1.01	69.9					73.6	68.1	73.9	1.00	1.08	70.9	76.3	3.09	9.88	1.27	1.00	1.05	70.4	76.30	3.09	9.88	1.27
BO06025033	ADM	P	non-flat	71.0	70.6	68.6	1.04	1.01	70.8					75.9	71.8	69.0	1.10	1.06	73.9					1.07	1.03	72.3
BO06028004	1	N	non-flat	57.5	58.0	59.4	0.97	0.99	57.8					57.8	58.3	59.7	0.97	0.99	58.1					0.97	0.99	57.9
BO07010013	2	P	non-flat	68.8	67.6	66.1	1.04	1.02	68.2					74.5	70.5	65.8	1.13	1.06	72.5					1.09	1.04	70.3
BO07010087	2	P	non-flat	70.3	69.9	63.5	1.11	1.01	70.1	112.71	2.52	8.37	1.06	74.7	72.2	65.2	1.15	1.03	73.5	94.04	1.33	9.09	1.16	1.13	1.02	71.8	103.38	1.93	8.73	1.11
BO07014206	ADM	P	non-flat	76.4	74.7	75.5	1.01	1.02	75.5	94.56	3.03	10.33	1.04	81.7	74.4	75.6	1.08	1.10	78.0	100.03	3.78	8.79	1.03	1.05	1.06	76.8	97.30	3.40	9.56	1.04
BO07030011	ADM	P	non-flat	60.2	60.5	54.2	1.11	1.00	60.4					64.0	60.1	59.9	1.07	1.06	62.1					1.09	1.03	61.2
BO07047063	ADM	P	non-flat	74.1	69.9	68.2	1.09	1.06	72.0	102.69	2.99	9.87	1.17	79.2	71.2	71.6	1.11	1.11	75.2	93.89	3.71	10.18	1.14	1.10	1.09	73.6	98.29	3.35	10.02	1.16
BO07047070	ADM	P	non-flat	68.7	69.0	63.2	1.09	1.00	68.9	106.91	2.58	9.41	1.18	69.1	69.4	63.6	1.09	1.00	69.3					1.09	1.00	69.1	106.91	2.58	9.41	1.18
BO07050045	ADM	P	non-flat	79.6	74.1	68.6	1.16	1.07	76.9	95.82	3.83	9.62	1.17	74.5	72.9	66.8	1.12	1.02	73.7					1.14	1.05	75.3	95.82	3.83	9.62	1.17
BO09001032	1	N	non-flat	66.7	67.6	63.7	1.05	0.99	67.2					65.9	61.7	62.9	1.05	1.07	63.8					1.05	1.03	65.5
BO09001134	1	N	non-flat	63.9	62.5	58.2	1.10	1.02	63.2	99.24	4.11	8.52	1.08	65.8	64.9	60.8	1.08	1.01	65.4	105.15	4.39	8.01	1.08	1.09	1.02	64.3	102.20	4.25	8.26	1.08
BO09040003	2	P	non-flat	85.2	74.6	72.9	1.17	1.14	79.9					79.4	73.3	72.6	1.09	1.08	76.4	84.55	3.79	12.1	1.13	1.13	1.11	78.1	84.55	3.79	12.10	1.13
BO84033009	2	P	non-flat	71.3	71.3	67.7	1.05	1.00	71.3	94.29	5.83	11.7	1.02	77.8	74.6	69.8	1.11	1.04	76.2	90.27	4.26	11.38	1.24	1.08	1.02	73.8	92.28	5.04	11.54	1.13
BO88008037	ADM	P	non-flat	68.9	69.3	66.7	1.03	1.00	69.1					63.9	64.4	60.2	1.06	0.99	64.2					1.05	0.99	66.6
BO88008091	ADM	P	non-flat	69.6	69.5	65.1	1.07	1.00	69.6					67.5	69.0	63.3	1.07	0.98	68.2					1.07	0.99	68.9
BO88027021	2	P	non-flat	67.8	64.1	61.4	1.10	1.06	65.9					72.1	62.3	61.6	1.17	1.16	67.2	97.36	4.15	7.93	1.25	1.14	1.11	66.5	97.36	4.15	7.93	1.25
BO89009025	ADM	N	non-flat	58.8	57.9	53.8	1.09	1.02	58.3	102.21	1.99	8.61	1.19	58.9	58.0	53.9	1.09	1.02	58.4					1.09	1.02	58.4	102.21	1.99	8.61	1.19
BO89010005	1	N	non-flat	70.6	68.7	69.1	1.02	1.03	69.7	100.54	2.29	8.21	1.14	74.0	70.6	75.9	0.97	1.05	72.3	95.88	2.03	7.45	1.09	1.00	1.04	71.0	98.21	2.16	7.83	1.11
BO94007003	2	P	non-flat	72.0	70.5	64.8	1.11	1.02	71.3	106.12	2.75	9.37	1.09	67.6	67.4	64.9	1.04	1.00	67.5	92.29	3.16	9.49	1.29	1.08	1.01	69.4	99.20	2.96	9.43	1.19
BO94042003	ADM	P	non-flat	65.4	65.6	63.2	1.03	1.00	65.5					68.9	69.0	66.6	1.03	1.00	68.9					1.03	1.00	67.2
BO95048001	ADM	P	non-flat	67.6	62.9	61.3	1.10	1.07	65.3					67.1	58.4	57.8	1.16	1.15	62.7	90.76	3.04	7.33	1.28	1.13	1.11	64.0	90.76	3.04	7.33	1.28
BO96025035	1	P	non-flat	68.4	69.0	61.4	1.11	0.99	68.7					71.3	72.7	67.4	1.06	0.98	72.0	99.47	3.91	10.71	1.38	1.09	0.99	70.4	99.47	3.91	10.71	1.38
BO98003034	1	N	non-flat	72.1	70.9	70.9	1.02	1.02	71.5					78.1	68.9	72.4	1.08	1.13	73.5					1.05	1.08	72.5
BO99003001	1	N	non-flat	77.2	74.4	75.5	1.02	1.04	75.8	83.74	7.85	11.82	1.17	79.3	69.8	72.7	1.09	1.14	74.6					1.06	1.09	75.2	83.74	7.85	11.82	1.17
BO99004003	ADM	P	non-flat	78.7	71.4	74.5	1.06	1.10	75.1					73.1	65.9	68.9	1.06	1.11	69.5	82.79	2.8	8.46	1.29	1.06	1.11	72.3	82.79	2.8	8.46	1.29
BO99014002	ADM	N	non-flat	61.2	58.4	56.9	1.08	1.05	59.8	115.48	2.28	6.58	1.14	65.3	61.8	61.9	1.06	1.06	63.6	119.69	2	6.17	1.11	1.07	1.05	61.7	117.58	2.14	6.37	1.12
BO99042012	ADM	P	non-flat	68.9	67.2	65.0	1.06	1.03	68.0					64.1	64.2	59.7	1.07	1.00	64.2					1.07	1.01	66.1
BOLERO	2	P	non-flat	72.9	74.4	71.1	1.02	0.98	73.6	107.9	2.67	8.09	1.12	74.7	77.0	73.7	1.01	0.97	75.9	101.25	3.04	7.56	1.08	1.02	0.98	74.8	104.58	2.86	7.83	1.10
BOLINA	2	P	non-flat	52.9	51.8	49.3	1.07	1.02	52.4					49.1	46.1	44.4	1.11	1.06	47.6					1.09	1.04	50.0
BOLIVIA	ADM	P	non-flat	67.3	69.4	67.4	1.00	0.97	68.3					72.7	71.1	69.1	1.05	1.02	71.9					1.03	1.00	70.1
BORGIA	2	P	non-flat	50.3	49.2	45.6	1.10	1.02	49.7	114.65	4.43	5.81	1.18	47.8	48.9	48.1	0.99	0.98	48.3	121.23	1.32	4.41	1.18	1.05	1.00	49.0	117.94	2.88	5.11	1.18
BOTTO	2	P	non-flat	76.8	75.0	70.5	1.09	1.02	75.9	86.39	4.19	12.08	1.06	82.7	75.8	73.1	1.13	1.09	79.3	84.71	4.37	11.3	1.04	1.11	1.06	77.6	85.55	4.28	11.69	1.05
CAROTA	2	P	non-flat	51.7	51.9	58.4	0.89	1.00	51.8	117.73	2.74	5.73	1.16	54.1	54.9	62.9	0.86	0.99	54.5	121.12	2.53	4.98	1.18	0.87	0.99	53.2	119.43	2.63	5.36	1.17
CHARLES INGOULF	ADM	P	non-flat	61.2	61.7	64.7	0.95	0.99	61.5	103.56	5.49	8.44	1.21	69.9	68.6	73.2	0.96	1.02	69.3	97.14	5.93	8.37	1.19	0.95	1.01	65.4	100.35	5.71	8.40	1.20
CONTENDER	2	P	non-flat	70.0	68.9	64.3	1.09	1.02	69.4	106.67	4.59	8.51	1.1	69.7	69.8	69.1	1.01	1.00	69.8	104.7	4.23	8.26	1.09	1.05	1.01	69.6	105.69	4.41	8.38	1.10
CORINDON	ADM	P	non-flat	73.4	71.2	67.7	1.08	1.03	72.3	101.63	6.4	9.4	1.08	80.5	71.6	69.8	1.15	1.12	76.0	105.4	6.01	7.04	1.08	1.12	1.08	74.2	103.51	6.20	8.22	1.08
CRISTINA	1	N	non-flat	73.9	72.6	73.1	1.01	1.02	73.2	72.8	4.18	11.33	1.16	76.0	70.8	80.4	0.94	1.07	73.4	69.15	4.29	12	1.15	0.98	1.05	73.3	70.98	4.24	11.67	1.15
DIAMOND RAY	1	N	non-flat	68.2	66.4	64.7	1.05	1.03	67.3	96.56	2.26	9.21	1.2	67.3	67.6	68.2	0.99	1.00	67.5	92.19	1.85	9	1.21	1.02	1.01	67.4	94.37	2.06	9.10	1.20
DIXIRED	2	P	non-flat	65.3	65.5	61.5	1.06	1.00	65.4					72.3	70.9	65.0	1.11	1.02	71.6					1.09	1.01	68.5
DOURADO	2	P	non-flat	58.7	58.3	49.6	1.18	1.01	58.5					64.9	65.2	58.9	1.10	1.00	65.0					1.14	1.00	61.8
DULCIS1	1	N	non-flat	78.6	76.1	75.8	1.04	1.03	77.3	90.45	3.44	10.01	1.13	77.6	71.5	71.8	1.08	1.09	74.5	85.78	3.89	11.07	1.14	1.06	1.06	75.9	88.12	3.67	10.54	1.13
EARLY TOP	1	N	non-flat	68.8	68.7	64.1	1.07	1.00	68.7	86.38	1.34	9.02	1.21	66.3	66.7	66.2	1.00	0.99	66.5	93.75	0.56	8.19	1.23	1.04	1.00	67.6	90.07	0.95	8.60	1.22
EARLY ZEE	1	N	non-flat	73.0	72.2	71.1	1.03	1.01	72.6	94.41	1.68	8.74	1.19	74.4	69.8	67.0	1.11	1.07	72.1					1.07	1.04	72.4	94.41	1.68	8.74	1.19
ELBERTITA	2	P	non-flat	67.2	70.4	75.8	0.89	0.95	68.8	99.96	2.8	8.48	1.07	71.5	69.8	78.4	0.91	1.03	70.6					0.90	0.99	69.7	99.96	2.80	8.48	1.07
ELEGANT LADY	ADM	P	non-flat	73.9	74.4	67.9	1.09	0.99	74.1					74.9	76.8	68.9	1.09	0.98	75.8					1.09	0.98	75.0
FEI CHENG BAI LI	2	P	non-flat	85.6	80.6	79.5	1.08	1.06	83.1					80.6	75.6	76.9	1.05	1.07	78.1					1.06	1.06	80.6
FUOCO DI ROMAGNA	2	P	non-flat	72.8	71.1	75.0	0.97	1.03	71.9	118.6	3.61	6.1	1.08	80.4	75.1	82.5	0.97	1.07	77.7					0.97	1.05	74.8	118.60	3.61	6.10	1.08
GLADIS	ADM	P	non-flat	72.0	68.6	62.8	1.15	1.05	70.3					76.1	73.1	66.4	1.15	1.04	74.6					1.15	1.05	72.5
GLOHAVEN	2	P	non-flat	70.8	71.0	65.5	1.08	1.00	70.9	95.19	7.09	9.28	1.05	73.1	72.7	67.0	1.09	1.00	72.9					1.09	1.00	71.9	95.19	7.09	9.28	1.05
GRENAT	1	P	non-flat	77.2	72.6	70.4	1.10	1.06	74.9	95.38	4.57	10.08	1.03	79.2	71.3	70.6	1.12	1.11	75.3					1.11	1.09	75.1	95.38	4.57	10.08	1.03
H1-3ZAB	1	P	non-flat	68.9	69.3	68.4	1.01	0.99	69.1					72.7	72.7	72.4	1.00	1.00	72.7					1.01	1.00	70.9
ELIOS	1	N	non-flat	56.1	56.9	55.1	1.02	0.99	56.5	95.7	2.69	7.54	1.21	58.3	54.2	55.1	1.06	1.07	56.3					1.04	1.03	56.4	95.70	2.69	7.54	1.21
HONEY GLO	1	N	non-flat	71.6	68.2	65.7	1.09	1.05	69.9	95.38	3.39	9.34	1.12	69.4	66.6	64.3	1.08	1.04	68.0					1.09	1.05	69.0	95.38	3.39	9.34	1.12
HONEY KIST	1	N	non-flat	69.0	68.8	68.5	1.01	1.00	68.9	80.7	3.97	12.86	1.13	73.5	73.5	71.0	1.04	1.00	73.5	80.61	4.17	11.47	1.03	1.02	1.00	71.2	80.65	4.07	12.17	1.08
HONEY ROYAL	1	N	non-flat	72.5	72.5	72.2	1.00	1.00	72.5					74.9	74.6	78.2	0.96	1.01	74.8					0.98	1.00	73.6
IFF 1443	ADM	P	non-flat	69.9	71.9	66.7	1.05	0.97	70.9	100.53	8.74	9.63	1.09	74.3	73.5	75.1	0.99	1.01	73.9	93.22	5.71	10.3	1.25	1.02	0.99	72.4	102.85	2.42	7.85	1.16
IFF 1445	1	P	non-flat	79.6	79.0	74.7	1.06	1.01	79.3	104.31	2.17	8.96	1.17	77.8	74.5	74.0	1.05	1.04	76.1					1.06	1.03	77.7	96.87	7.22	9.97	1.17
IFF 1450	ADM	P	non-flat	71.3	69.0	64.4	1.11	1.03	70.2	89.57	6.53	11.28	1.15	82.1	72.0	72.8	1.13	1.14	77.1					1.12	1.09	73.6	104.31	2.17	8.96	1.17
IFF 1434	1	N	non-flat	68.1	68.3	66.1	1.03	1.00	68.2	102.85	2.42	7.85	1.16	73.3	70.4	69.5	1.05	1.04	71.9					1.04	1.02	70.0	89.57	6.53	11.28	1.15
IFF 691	ADM	P	non-flat	75.1	74.1	64.2	1.17	1.01	74.6					72.7	66.3	63.1	1.15	1.10	69.5					1.16	1.06	72.0
IRIDE	2	P	non-flat	69.1	66.2	63.6	1.09	1.04	67.7	114.15	3.8	8.22	1.09	74.7	64.9	64.8	1.15	1.15	69.8	108.5	6.09	7.54	1.11	1.12	1.10	68.7	111.33	4.95	7.88	1.10
KAWEAH	ADM	P	non-flat	70.4	72.9	66.3	1.06	0.97	71.7					72.0	70.8	66.2	1.09	1.02	71.4					1.07	0.99	71.5
KEWINA	ADM	P	non-flat	73.1	73.7	66.2	1.10	0.99	73.4					69.0	66.5	59.2	1.17	1.04	67.7					1.14	1.01	70.6
KV930386	ADM	P	non-flat	67.2	69.4	67.8	0.99	0.97	68.3	127.18	4.12	5.72	1.12	70.1	69.0	62.8	1.12	1.02	69.6					1.05	0.99	68.9	127.18	4.12	5.72	1.12
LUCREZIA	2	P	non-flat	54.7	55.0	53.4	1.02	0.99	54.9	108.74	5	6.75	1.13	53.8	53.5	52.2	1.03	1.01	53.6	100.84	2.84	5.74	1.17	1.03	1.00	54.3	104.79	3.92	6.24	1.15
LUISA BERSELLI	ADM	P	non-flat	68.5	67.9	68.2	1.00	1.01	68.2	99.67	6.31	8.32	1.27	74.3	70.9	76.9	0.97	1.05	72.6	106.09	4.79	8.05	1.12	0.99	1.03	70.4	102.88	5.55	8.19	1.2
MARIA BIANCA	2	P	non-flat	77.3	76.0	69.7	1.11	1.02	76.6	105.74	5.64	9.81	1.14	79.5	74.9	70.4	1.13	1.06	77.2	105.91	5.38	8.84	1.1	1.12	1.04	76.9	105.83	5.51	9.33	1.12
MARIA DELIZIA	2	P	non-flat	67.2	67.1	74.5	0.90	1.00	67.1	101.74	4.74	7.11	1.06	71.5	69.4	74.0	0.97	1.03	70.4	103.24	4.03	7.26	1.05	0.93	1.02	68.8	102.49	4.38	7.18	1.06
MAURA	1	P	non-flat	70.8	70.4	66.4	1.07	1.01	70.6	95.96	1.68	11.94	1.11	74.9	72.5	66.6	1.13	1.03	73.7					1.10	1.02	72.1	95.96	1.68	11.94	1.11
MAYCREST	2	P	non-flat	71.0	67.2	62.6	1.13	1.06	69.1					72.6	65.1	61.2	1.19	1.12	68.9	82.6	2.4	11.51	1.29	1.16	1.09	69.0	82.60	2.40	11.51	1.29
MERRIL GEM FREE	2	P	non-flat	71.4	69.3	67.0	1.07	1.03	70.3	110.15	4.41	7.5	1.13	74.0	64.2	67.3	1.10	1.15	69.1	103.11	3.58	7.41	1.19	1.08	1.09	69.7	106.63	3.99	7.45	1.16
MICHELINI	2	P	non-flat	75.1	75.5	69.0	1.09	0.99	75.3	97.31	6.07	9.12	1	75.9	73.0	68.0	1.12	1.04	74.4					1.10	1.02	74.9	97.31	6.07	9.12	1.00
NADIA	2	P	non-flat	83.5	81.6	77.3	1.08	1.02	82.6					76.2	72.7	72.0	1.06	1.05	74.5					1.07	1.04	78.5
NJ 82	2	N	non-flat	63.2	64.0	63.6	0.99	0.99	63.6					67.9	66.4	65.7	1.03	1.02	67.2					1.01	1.01	65.4
NJC 113	2	P	non-flat	64.9	68.5	62.4	1.04	0.95	66.7	98.27	2.65	8.96	1.13	65.2	64.1	59.0	1.11	1.02	64.7	112.74	2.8	6.67	1.23	1.07	0.98	65.7	105.50	2.72	7.81	1.18
ORO A	2	P	non-flat	53.7	51.5	46.5	1.16	1.04	52.6	104.4	0.93	6.62	1.13	63.0	61.0	51.5	1.22	1.03	62.0	102.28	1.22	6.29	1.11	1.19	1.04	57.3	103.34	1.08	6.45	1.12
PACIFIC STAR	1	N	non-flat							111.52	1.06	5.28	1.29	69.2	67.2	70.7	0.98	1.03	68.2	103.89	1.28	6.73	1.38	0.98	1.03	68.2	107.71	1.17	6.01	1.34
PERCOCA RDL	2	P	non-flat	68.0	68.8	65.9	1.03	0.99	68.4					74.0	71.6	70.1	1.06	1.03	72.8					1.04	1.01	70.6
PESCA A CUORE CAPOZZI	ADM	P	non-flat											66.1	68.2	75.2	0.88	0.97	67.1					0.88	0.97	67.2
PIERI 81	2	P	non-flat	75.4	74.1	71.1	1.06	1.02	74.8	101.43	4.11	8.85	1.08	79.9	78.7	75.9	1.05	1.02	79.3					1.06	1.02	77.0	101.43	4.11	8.85	1.08
PIT STOP	1	N	non-flat	70.5	66.9	67.6	1.04	1.05	68.7	92.06	4.7	9.32	1.02	71.1	71.8	70.4	1.01	0.99	71.5					1.03	1.02	70.1	92.06	4.70	9.32	1.02
PULCHRA	ADM	P	non-flat	63.9	63.5	55.2	1.16	1.01	63.7	105.23	1.79	8.05	1.23	67.3	62.1	58.6	1.15	1.08	64.7	88.32	2.04	8.66	1.14	1.15	1.05	64.2	96.77	1.91	8.35	1.18
QUETTA	2	N	non-flat	57.9	55.6	58.2	0.99	1.04	56.7	107.18	3.46	6.28	1.05	61.6	60.5	64.8	0.95	1.02	61.1					0.97	1.03	58.9	107.18	3.46	6.28	1.05
REBUS 28	1	N	non-flat	58.6	58.2	58.8	1.00	1.01	58.4	98.45	2.98	8.45	1.16	60.4	58.9	63.6	0.95	1.03	59.6					0.97	1.02	59.0	98.45	2.98	8.45	1.16
REDHAVEN	ADM	P	non-flat	69.9	71.0	67.7	1.03	0.98	70.5	94.6	5.58	11.17	1.09	64.6	68.3	65.4	0.99	0.95	66.5					1.01	0.97	68.5	94.60	5.58	11.17	1.09
RICH LADY	1	P	non-flat	73.3	76.4	66.4	1.10	0.96	74.8	103.85	5.07	11.79	1.13	70.1	71.8	65.6	1.07	0.98	71.0	87.74	3.06	11.51	1.15	1.09	0.97	72.9	95.79	4.07	11.65	1.14
RISING STAR	2	P	non-flat	66.9	68.9	65.3	1.03	0.97	67.9	99.54	5.18	8.32	1.15	65.2	63.1	63.3	1.03	1.03	64.1					1.03	1.00	66.0	99.54	5.18	8.32	1.15
RITA STAR	1	N	non-flat	67.9	66.5	62.6	1.08	1.02	67.2	96.96	2.47	7.62	1.22	68.8	65.4	64.9	1.06	1.05	67.1					1.07	1.04	67.2	96.96	2.47	7.62	1.22
ROMAGNA 3000	1	N	non-flat	75.7	73.6	73.2	1.03	1.03	74.7					71.5	72.0	69.9	1.02	0.99	71.7					1.03	1.01	73.2
ROMAGNA BIG	1	N	non-flat	69.9	70.1	70.8	0.99	1.00	70.0	93.2	7.06	9.16	1.12	74.1	72.9	76.2	0.97	1.02	73.5	121.97	2.65	9.15	1.2	0.98	1.01	71.8	107.59	4.86	9.15	1.16
ROMAGNA BRIGHT	1	N	non-flat	75.1	71.1	69.4	1.08	1.06	73.1	94.39	3.21	10.9	1.23	78.2	77.8	73.2	1.07	1.00	78.0					1.08	1.03	75.6	94.39	3.21	10.90	1.23
ROMAGNA GOLD	1	N	non-flat	72.3	69.1	70.5	1.03	1.05	70.7					69.2	71.0	72.6	0.95	0.97	70.1					0.99	1.01	70.4
ROSA DEL WEST	2	P	non-flat	67.8	66.0	64.8	1.05	1.03	66.9	92.9	4.5	10.11	1.14	73.7	72.5	70.6	1.04	1.02	73.1					1.05	1.02	70.0	92.90	4.50	10.11	1.14
ROSSA DI TRENTI	ADM	P	non-flat	72.5	74.4	72.9	0.99	0.97	73.4	89.94	4.94	9.58	1.14	78.4	77.4	79.6	0.99	1.01	77.9					0.99	0.99	75.7	89.94	4.94	9.58	1.14
ROYAL ESTATE	1	P	non-flat	68.6	68.9	61.6	1.11	1.00	68.8					77.6	71.5	68.3	1.14	1.09	74.6					1.13	1.04	71.7
ROYAL GLORY	1	P	non-flat	73.2	71.0	71.2	1.03	1.03	72.1					80.1	68.9	74.8	1.07	1.16	74.5	86.22	2.27	10.9	1.21	1.05	1.10	73.3	92.22	3.33	10.16	1.12
ROYAL JIM	1	P	non-flat	71.8	69.3	65.7	1.09	1.04	70.6					78.6	72.8	65.4	1.20	1.08	75.7					1.15	1.06	73.1
ROYAL MAJESTIC	1	P	non-flat	76.6	77.4	76.2	1.01	0.99	77.0	92.22	3.33	10.16	1.12	81.4	73.2	74.2	1.10	1.11	77.3					1.05	1.05	77.1	83.27	2.98	13.83	1.24
ROYAL PRIDE	1	P	non-flat	71.7	71.1	69.4	1.03	1.01	71.4					74.3	72.4	68.7	1.08	1.03	73.4					1.06	1.02	72.4
ROYAL SUMMER	1	P	non-flat	71.8	69.5	67.3	1.07	1.03	70.7					76.2	73.5	71.6	1.06	1.04	74.8					1.07	1.04	72.7
ROYAL TIME	1	P	non-flat	71.4	69.8	68.1	1.05	1.02	70.6	88.93	2.54	13.2	1.18	68.2	66.9	65.6	1.04	1.02	67.6	77.6	3.42	14.45	1.3	1.04	1.02	69.1	86.22	2.27	10.90	1.21
RUBIA	ADM	P	non-flat	71.4	68.8	65.7	1.09	1.04	70.1	106.78	4.86	10.02	1.22	71.4	68.8	65.7	1.09	1.04	70.1					1.09	1.04	70.1	106.78	4.86	10.02	1.22
RUBY RICH	1	P	non-flat	68.6	68.3	63.0	1.09	1.00	68.4	95.26	2.88	12.3	1.11	77.6	69.8	68.8	1.13	1.11	73.7	90.53	3.75	5.9	1.17	1.11	1.06	71.1	92.90	3.32	9.10	1.14
S6699	ADM	N	non-flat	62.0	61.5	67.3	0.92	1.01	61.8	93.99	1.46	7.83	1.13	65.8	69.4	70.4	0.94	0.95	67.6	91.62	1.34	8.04	1.14	0.93	0.98	64.7	92.80	1.40	7.93	1.13
SAGITTARIA	ADM	P	non-flat	68.8	66.4	61.3	1.12	1.04	67.6	103.86	3.01	8.15	1.11	75.2	69.2	63.2	1.19	1.09	72.2	101.84	2.92	8.09	1.11	1.16	1.06	69.9	102.85	2.97	8.12	1.11
SANT ANNA BALDUCCI	2	P	non-flat	67.1	67.0	64.3	1.04	1.00	67.1	104.19	3.71	9.62	1.03	67.6	66.3	58.7	1.15	1.02	67.0	105.06	3.48	9.16	1.04	1.10	1.01	67.0	104.63	3.59	9.39	1.04
SENTRY	2	P	non-flat	69.3	71.2	71.6	0.97	0.97	70.3	89.3	3	9.49	1.11	74.1	70.9	73.4	1.01	1.05	72.5	88.14	2.74	8.99	1.09	0.99	1.01	71.4	88.72	2.87	9.24	1.10
SOLE 2	2	P	non-flat	65.7	64.6	58.7	1.12	1.02	65.1	107.23	3.15	8.47	1.06	62.5	57.1	53.2	1.18	1.09	59.8	91.37	1.69	9.15	1.25	1.15	1.06	62.5	99.30	2.42	8.81	1.15
SOLEADA	2	P	non-flat	76.6	77.9	71.6	1.07	0.98	77.3	94.23	4.6	10.29	1.2	78.3	76.5	71.4	1.10	1.02	77.4	92.55	4.09	9.94	1.15	1.08	1.00	77.3	93.39	4.34	10.11	1.17
SUGAR TIME	ADM	P	non-flat	72.1	71.3	64.0	1.13	1.01	71.7	95.84	4.85	10.04	1.13	77.4	73.0	68.1	1.14	1.06	75.2	92.94	2.44	9.38	1.18	1.13	1.04	73.4	94.39	3.65	9.71	1.16
SUMMER RICH	ADM	P	non-flat	76.6	69.5	67.6	1.13	1.10	73.1	85.86	6.4	11.04	1.07	80.2	77.4	73.0	1.10	1.04	78.8	81.29	5.45	10.14	1.05	1.12	1.07	75.9	83.58	5.92	10.59	1.06
SWEET MELODY x WHITE GLORY	ADM	N	non-flat	57.7	57.9	61.0	0.95	1.00	57.8	86.79	2.91	8.57	1.16	59.5	59.9	62.3	0.96	0.99	59.7					0.95	1.00	58.7	86.79	2.91	8.57	1.16
TARDIGOLD	1	N	non-flat	61.0	62.2	63.7	0.96	0.98	61.6	77.61	2.85	9.73	1.02	62.1	64.7	61.9	1.00	0.96	63.4					0.98	0.97	62.5	77.61	2.85	9.73	1.02
TASTY FREE	1	N	non-flat	66.1	67.5	69.4	0.95	0.98	66.8					62.0	65.6	67.8	0.91	0.95	63.8					0.93	0.96	65.3
TURQUOISE	1	N	non-flat	62.8	62.8	63.9	0.98	1.00	62.8	107.2	4.15	7.82	1.18	68.0	62.0	66.0	1.03	1.10	65.0	100.33	4.86	7.82	1.24	1.01	1.05	63.9	103.76	4.50	7.82	1.21
VESPIGNANI2	2	P	non-flat	58.8	59.4	56.0	1.05	0.99	59.1	90.69	6.86	11.93	1.19	68.9	68.1	65.5	1.05	1.01	68.5	88.69	5.81	12.95	1.18	1.05	1.00	63.8	89.69	6.33	12.44	1.19
VISTARICH	1	P	non-flat	72.6	73.1	66.0	1.10	0.99	72.8					75.3	76.6	69.5	1.08	0.98	76.0					1.09	0.99	74.4
XIA HUI	2	P	non-flat	70.9	64.6	70.2	1.01	1.10	67.8	102.96	1.47	6.3	1.18	73.2	63.3	70.9	1.03	1.16	68.3	90.79	1.57	8.25	1.25	1.02	1.13	68.0	96.87	1.52	7.27	1.21
ZEE DIAMOND	1	P	non-flat	70.4	64.2	65.7	1.07	1.10	67.3	107.32	2.88	8.05	1.18	76.3	70.6	69.7	1.09	1.08	73.4	105.73	2.64	8.46	1.14	1.08	1.09	70.4	106.53	2.76	8.25	1.16
ZEE LADY	ADM	P	non-flat	64.4	65.6	63.7	1.01	0.98	65.0	99.04	2.41	9.01	1.11	66.2	68.4	64.1	1.03	0.97	67.3	97.04	2.19	9.42	1.09	1.02	0.97	66.1	98.04	2.30	9.22	1.10
ZEPHYR	1	N	non-flat	74.1	74.1	68.2	1.09	1.00	74.1	92.31	2.89	10.24	1.14	78.6	76.0	75.4	1.04	1.04	77.3	90.23	2.65	10.5	1.16	1.07	1.02	75.7	91.27	2.77	10.37	1.15
MAISSA	ADM	P	flat
ORIANE	1	P	flat
ORIOLA	1	N	flat
ORNELLA	1	P	flat
PLATIBELLE	1	P	flat
PLATIFIRST	2	P	flat
PLATIFUN	1	P	flat
PLATIMOON	1	N	flat
PLATINET1	ADM	N	flat
SWEET CAP	ADM	P	flat
UFO4	2	P	flat
